# Supplementary material for: Effectiveness of FitterLife: A Community-Based Virtual Weight Management Programme for Overweight Adults
Source: Nutrients. 2025 Dec 19;18(1):17. doi: 10.3390/nu18010017 (PMC12787922; doi:10.3390/nu18010017)
Supplement: Supplementary file 1 [file nutrients-18-00017-s001.zip]

Archive with 1 entries (1 files):
- nutrients-4002683-supplementary.pdf
